# Supplementary material for: Development and Application of a TaqMan RT-qPCR for the Detection of Foot-and-Mouth Disease Virus in Pigs
Source: Vet Sci. 2024 Nov 5;11(11):541. doi: 10.3390/vetsci11110541 (PMC11598863; doi:10.3390/vetsci11110541)
Supplement: Supplementary file 1 [file vetsci-11-00541-s001.zip]

Archive with 2 entries (2 files):
- F1-Alignment.txt
- R2-Alignment.txt
