# Supplementary material for: Development and Application of a TaqMan RT-qPCR for the Detection of Foot-and-Mouth Disease Virus in Pigs
Source: Vet Sci. 2024 Nov 5;11(11):541. doi: 10.3390/vetsci11110541 (PMC11598863; doi:10.3390/vetsci11110541)
Supplement: Supplementary file 1 [file vetsci-11-00541-s001.zip › F1-Alignment.txt]

# blastn
# Iteration: 0
# Query: 
# RID: GA2WFS8C016
# Database: core_nt
# Fields: query acc.ver, subject acc.ver, % identity, alignment length, mismatches, gap opens, q. start, q. end, s. start, s. end, evalue, bit score
# 100 hits found
Query_4436021	MN983155.1	100.000	23	0	0	1	23	7831	7853	0.021	46.1
Query_4436021	OM456133.1	100.000	23	0	0	1	23	7805	7827	0.021	46.1
Query_4436021	MG983739.1	100.000	23	0	0	1	23	7813	7835	0.021	46.1
Query_4436021	OQ383265.1	100.000	23	0	0	1	23	7408	7430	0.021	46.1
Query_4436021	MH559785.1	100.000	23	0	0	1	23	6744	6766	0.021	46.1
Query_4436021	ON868573.1	100.000	23	0	0	1	23	7816	7838	0.021	46.1
Query_4436021	OP034504.1	100.000	23	0	0	1	23	7228	7250	0.021	46.1
Query_4436021	ON868557.1	100.000	23	0	0	1	23	7815	7837	0.021	46.1
Query_4436021	MK341545.1	100.000	23	0	0	1	23	7835	7857	0.021	46.1
Query_4436021	ON868561.1	100.000	23	0	0	1	23	7809	7831	0.021	46.1
Query_4436021	OQ211401.1	100.000	23	0	0	1	23	7913	7935	0.021	46.1
Query_4436021	ON652975.1	100.000	23	0	0	1	23	6741	6763	0.021	46.1
Query_4436021	ON868552.1	100.000	23	0	0	1	23	7819	7841	0.021	46.1
Query_4436021	MT602083.1	100.000	23	0	0	1	23	7744	7766	0.021	46.1
Query_4436021	MT431593.1	100.000	23	0	0	1	23	7833	7855	0.021	46.1
Query_4436021	OM456142.1	100.000	23	0	0	1	23	7807	7829	0.021	46.1
Query_4436021	MT495487.1	100.000	23	0	0	1	23	7839	7861	0.021	46.1
Query_4436021	MH559799.1	100.000	23	0	0	1	23	6744	6766	0.021	46.1
Query_4436021	LC564923.1	100.000	23	0	0	1	23	7333	7355	0.021	46.1
Query_4436021	MT495482.1	100.000	23	0	0	1	23	7839	7861	0.021	46.1
Query_4436021	ON868588.1	100.000	23	0	0	1	23	7827	7849	0.021	46.1
Query_4436021	MT412342.1	100.000	23	0	0	1	23	7796	7818	0.021	46.1
Query_4436021	OM471680.1	100.000	23	0	0	1	23	7817	7839	0.021	46.1
Query_4436021	MT340200.1	100.000	23	0	0	1	23	7809	7831	0.021	46.1
Query_4436021	OK318530.1	100.000	23	0	0	1	23	7768	7790	0.021	46.1
Query_4436021	LC438822.1	100.000	23	0	0	1	23	7399	7421	0.021	46.1
Query_4436021	OP244875.1	100.000	23	0	0	1	23	7428	7450	0.021	46.1
Query_4436021	PP916192.1	100.000	23	0	0	1	23	7824	7846	0.021	46.1
Query_4436021	PQ037259.1	100.000	23	0	0	1	23	140	162	0.021	46.1
Query_4436021	MT431600.1	100.000	23	0	0	1	23	7834	7856	0.021	46.1
Query_4436021	MN095363.1	100.000	23	0	0	1	23	7812	7834	0.021	46.1
Query_4436021	MT495499.1	100.000	23	0	0	1	23	7840	7862	0.021	46.1
Query_4436021	ON868566.1	100.000	23	0	0	1	23	7818	7840	0.021	46.1
Query_4436021	OM455465.1	100.000	23	0	0	1	23	7838	7860	0.021	46.1
Query_4436021	OP244874.1	100.000	23	0	0	1	23	7429	7451	0.021	46.1
Query_4436021	MT340198.1	100.000	23	0	0	1	23	7811	7833	0.021	46.1
Query_4436021	MT340219.1	100.000	23	0	0	1	23	7818	7840	0.021	46.1
Query_4436021	LC564922.1	100.000	23	0	0	1	23	7333	7355	0.021	46.1
Query_4436021	MT412351.1	100.000	23	0	0	1	23	7787	7809	0.021	46.1
Query_4436021	ON652982.1	100.000	23	0	0	1	23	6741	6763	0.021	46.1
Query_4436021	OK318512.1	100.000	23	0	0	1	23	7767	7789	0.021	46.1
Query_4436021	ON868578.1	100.000	23	0	0	1	23	7821	7843	0.021	46.1
Query_4436021	OP244876.1	100.000	23	0	0	1	23	7428	7450	0.021	46.1
Query_4436021	MN062579.1	100.000	23	0	0	1	23	7249	7271	0.021	46.1
Query_4436021	ON868608.1	100.000	23	0	0	1	23	7780	7802	0.021	46.1
Query_4436021	ON736860.1	100.000	23	0	0	1	23	7348	7370	0.021	46.1
Query_4436021	ON868553.1	100.000	23	0	0	1	23	7819	7841	0.021	46.1
Query_4436021	OQ211378.1	100.000	23	0	0	1	23	7907	7929	0.021	46.1
Query_4436021	OQ211364.1	100.000	23	0	0	1	23	7909	7931	0.021	46.1
Query_4436021	ON868546.1	100.000	23	0	0	1	23	7824	7846	0.021	46.1
Query_4436021	OR338609.1	100.000	23	0	0	1	23	7804	7826	0.021	46.1
Query_4436021	ON868528.1	100.000	23	0	0	1	23	7812	7834	0.021	46.1
Query_4436021	MT412355.1	100.000	23	0	0	1	23	7783	7805	0.021	46.1
Query_4436021	OQ211349.1	100.000	23	0	0	1	23	7912	7934	0.021	46.1
Query_4436021	MT431599.1	100.000	23	0	0	1	23	7834	7856	0.021	46.1
Query_4436021	MT340204.1	100.000	23	0	0	1	23	7812	7834	0.021	46.1
Query_4436021	OR338617.1	100.000	23	0	0	1	23	7803	7825	0.021	46.1
Query_4436021	LC564898.1	100.000	23	0	0	1	23	7336	7358	0.021	46.1
Query_4436021	MT412374.1	100.000	23	0	0	1	23	7785	7807	0.021	46.1
Query_4436021	MT602090.1	100.000	23	0	0	1	23	7642	7664	0.021	46.1
Query_4436021	OQ211396.1	100.000	23	0	0	1	23	7910	7932	0.021	46.1
Query_4436021	MH559773.1	100.000	23	0	0	1	23	6744	6766	0.021	46.1
Query_4436021	MH167962.1	100.000	23	0	0	1	23	7228	7250	0.021	46.1
Query_4436021	OM456135.1	100.000	23	0	0	1	23	7805	7827	0.021	46.1
Query_4436021	MT412367.1	100.000	23	0	0	1	23	7781	7803	0.021	46.1
Query_4436021	LC595604.1	100.000	23	0	0	1	23	7351	7373	0.021	46.1
Query_4436021	OM471618.1	100.000	23	0	0	1	23	7799	7821	0.021	46.1
Query_4436021	LC564912.1	100.000	23	0	0	1	23	7336	7358	0.021	46.1
Query_4436021	OQ745961.1	100.000	23	0	0	1	23	7835	7857	0.021	46.1
Query_4436021	OM456137.1	100.000	23	0	0	1	23	7806	7828	0.021	46.1
Query_4436021	MT412377.1	100.000	23	0	0	1	23	7759	7781	0.021	46.1
Query_4436021	OM471610.1	100.000	23	0	0	1	23	7797	7819	0.021	46.1
Query_4436021	ON868597.1	100.000	23	0	0	1	23	7816	7838	0.021	46.1
Query_4436021	MT602077.1	100.000	23	0	0	1	23	7782	7804	0.021	46.1
Query_4436021	OM160619.1	100.000	23	0	0	1	23	7736	7758	0.021	46.1
Query_4436021	ON868601.1	100.000	23	0	0	1	23	7773	7795	0.021	46.1
Query_4436021	OQ356348.1	100.000	23	0	0	1	23	7272	7294	0.021	46.1
Query_4436021	OQ356341.1	100.000	23	0	0	1	23	7461	7483	0.021	46.1
Query_4436021	LC485142.1	100.000	23	0	0	1	23	7423	7445	0.021	46.1
Query_4436021	MT412356.1	100.000	23	0	0	1	23	7785	7807	0.021	46.1
Query_4436021	OK318540.1	100.000	23	0	0	1	23	7767	7789	0.021	46.1
Query_4436021	MT340201.1	100.000	23	0	0	1	23	7811	7833	0.021	46.1
Query_4436021	ON868586.1	100.000	23	0	0	1	23	7833	7855	0.021	46.1
Query_4436021	MW423371.1	100.000	23	0	0	1	23	273	295	0.021	46.1
Query_4436021	MT602084.1	100.000	23	0	0	1	23	7819	7841	0.021	46.1
Query_4436021	OM471626.1	100.000	23	0	0	1	23	7800	7822	0.021	46.1
Query_4436021	ON868583.1	100.000	23	0	0	1	23	7836	7858	0.021	46.1
Query_4436021	OQ211353.1	100.000	23	0	0	1	23	7911	7933	0.021	46.1
Query_4436021	LC564917.1	100.000	23	0	0	1	23	7336	7358	0.021	46.1
Query_4436021	MN095371.1	100.000	23	0	0	1	23	7820	7842	0.021	46.1
Query_4436021	MN095365.1	100.000	23	0	0	1	23	7836	7858	0.021	46.1
Query_4436021	MT431611.1	100.000	23	0	0	1	23	7838	7860	0.021	46.1
Query_4436021	MT412364.1	100.000	23	0	0	1	23	7791	7813	0.021	46.1
Query_4436021	ON652981.1	100.000	23	0	0	1	23	6741	6763	0.021	46.1
Query_4436021	PP916194.1	100.000	23	0	0	1	23	7825	7847	0.021	46.1
Query_4436021	LC564913.1	100.000	23	0	0	1	23	7337	7359	0.021	46.1
Query_4436021	MG983738.1	100.000	23	0	0	1	23	7835	7857	0.021	46.1
Query_4436021	ON868556.1	100.000	23	0	0	1	23	7819	7841	0.021	46.1
Query_4436021	MT495468.1	100.000	23	0	0	1	23	7790	7812	0.021	46.1
Query_4436021	OR338612.1	100.000	23	0	0	1	23	7803	7825	0.021	46.1
