# Supplementary material for: Development and Application of a TaqMan RT-qPCR for the Detection of Foot-and-Mouth Disease Virus in Pigs
Source: Vet Sci. 2024 Nov 5;11(11):541. doi: 10.3390/vetsci11110541 (PMC11598863; doi:10.3390/vetsci11110541)
Supplement: Supplementary file 1 [file vetsci-11-00541-s001.zip › R2-Alignment.txt]

# blastn
# Iteration: 0
# Query: 
# RID: GA2YYJ58013
# Database: core_nt
# Fields: query acc.ver, subject acc.ver, % identity, alignment length, mismatches, gap opens, q. start, q. end, s. start, s. end, evalue, bit score
# 100 hits found
Query_1194533	OQ401865.1	100.000	19	0	0	1	19	6832	6850	5.1	38.2
Query_1194533	OM562475.1	100.000	19	0	0	1	19	6829	6847	5.1	38.2
Query_1194533	MN983155.1	100.000	19	0	0	1	19	7910	7928	5.1	38.2
Query_1194533	OM456133.1	100.000	19	0	0	1	19	7884	7902	5.1	38.2
Query_1194533	MH559785.1	100.000	19	0	0	1	19	6823	6841	5.1	38.2
Query_1194533	ON868573.1	100.000	19	0	0	1	19	7895	7913	5.1	38.2
Query_1194533	OM562484.1	100.000	19	0	0	1	19	6829	6847	5.1	38.2
Query_1194533	MT602083.1	100.000	19	0	0	1	19	7823	7841	5.1	38.2
Query_1194533	MT431593.1	100.000	19	0	0	1	19	7912	7930	5.1	38.2
Query_1194533	OM456142.1	100.000	19	0	0	1	19	7886	7904	5.1	38.2
Query_1194533	MT495487.1	100.000	19	0	0	1	19	7918	7936	5.1	38.2
Query_1194533	MH559799.1	100.000	19	0	0	1	19	6823	6841	5.1	38.2
Query_1194533	LC564923.1	100.000	19	0	0	1	19	7412	7430	5.1	38.2
Query_1194533	MT495482.1	100.000	19	0	0	1	19	7918	7936	5.1	38.2
Query_1194533	ON868588.1	100.000	19	0	0	1	19	7906	7924	5.1	38.2
Query_1194533	MT412342.1	100.000	19	0	0	1	19	7875	7893	5.1	38.2
Query_1194533	OM471680.1	100.000	19	0	0	1	19	7896	7914	5.1	38.2
Query_1194533	MT340200.1	100.000	19	0	0	1	19	7888	7906	5.1	38.2
Query_1194533	OK318530.1	100.000	19	0	0	1	19	7847	7865	5.1	38.2
Query_1194533	OQ557397.1	100.000	19	0	0	1	19	7901	7919	5.1	38.2
Query_1194533	LC438822.1	100.000	19	0	0	1	19	7478	7496	5.1	38.2
Query_1194533	OP244875.1	100.000	19	0	0	1	19	7507	7525	5.1	38.2
Query_1194533	PP916192.1	100.000	19	0	0	1	19	7903	7921	5.1	38.2
Query_1194533	PQ037259.1	100.000	19	0	0	1	19	219	237	5.1	38.2
Query_1194533	MT431600.1	100.000	19	0	0	1	19	7913	7931	5.1	38.2
Query_1194533	OM471622.1	100.000	19	0	0	1	19	7898	7916	5.1	38.2
Query_1194533	ON868554.1	100.000	19	0	0	1	19	7876	7894	5.1	38.2
Query_1194533	OQ211398.1	100.000	19	0	0	1	19	7992	8010	5.1	38.2
Query_1194533	OM456145.1	100.000	19	0	0	1	19	7887	7905	5.1	38.2
Query_1194533	OM471633.1	100.000	19	0	0	1	19	7881	7899	5.1	38.2
Query_1194533	MT944982.1	100.000	19	0	0	1	19	7914	7932	5.1	38.2
Query_1194533	MN095363.1	100.000	19	0	0	1	19	7891	7909	5.1	38.2
Query_1194533	MT495499.1	100.000	19	0	0	1	19	7919	7937	5.1	38.2
Query_1194533	MT944981.1	100.000	19	0	0	1	19	7918	7936	5.1	38.2
Query_1194533	MN116691.1	100.000	19	0	0	1	19	7846	7864	5.1	38.2
Query_1194533	ON868566.1	100.000	19	0	0	1	19	7897	7915	5.1	38.2
Query_1194533	OP244874.1	100.000	19	0	0	1	19	7508	7526	5.1	38.2
Query_1194533	MT340198.1	100.000	19	0	0	1	19	7890	7908	5.1	38.2
Query_1194533	MT340219.1	100.000	19	0	0	1	19	7897	7915	5.1	38.2
Query_1194533	LC564922.1	100.000	19	0	0	1	19	7412	7430	5.1	38.2
Query_1194533	MT412351.1	100.000	19	0	0	1	19	7866	7884	5.1	38.2
Query_1194533	ON652982.1	100.000	19	0	0	1	19	6820	6838	5.1	38.2
Query_1194533	ON868578.1	100.000	19	0	0	1	19	7900	7918	5.1	38.2
Query_1194533	OP244876.1	100.000	19	0	0	1	19	7507	7525	5.1	38.2
Query_1194533	MN062579.1	100.000	19	0	0	1	19	7328	7346	5.1	38.2
Query_1194533	ON868608.1	100.000	19	0	0	1	19	7859	7877	5.1	38.2
Query_1194533	OM562579.1	100.000	19	0	0	1	19	6841	6859	5.1	38.2
Query_1194533	MT495496.1	100.000	19	0	0	1	19	7918	7936	5.1	38.2
Query_1194533	OQ211378.1	100.000	19	0	0	1	19	7986	8004	5.1	38.2
Query_1194533	OQ211364.1	100.000	19	0	0	1	19	7988	8006	5.1	38.2
Query_1194533	ON868546.1	100.000	19	0	0	1	19	7903	7921	5.1	38.2
Query_1194533	ON868528.1	100.000	19	0	0	1	19	7891	7909	5.1	38.2
Query_1194533	MT412355.1	100.000	19	0	0	1	19	7862	7880	5.1	38.2
Query_1194533	OQ211349.1	100.000	19	0	0	1	19	7991	8009	5.1	38.2
Query_1194533	OM160617.1	100.000	19	0	0	1	19	7815	7833	5.1	38.2
Query_1194533	MT431599.1	100.000	19	0	0	1	19	7913	7931	5.1	38.2
Query_1194533	MT340204.1	100.000	19	0	0	1	19	7891	7909	5.1	38.2
Query_1194533	OP244873.1	100.000	19	0	0	1	19	7510	7528	5.1	38.2
Query_1194533	OM562577.1	100.000	19	0	0	1	19	6829	6847	5.1	38.2
Query_1194533	OR338617.1	100.000	19	0	0	1	19	7882	7900	5.1	38.2
Query_1194533	LC564898.1	100.000	19	0	0	1	19	7415	7433	5.1	38.2
Query_1194533	LC456870.1	100.000	19	0	0	1	19	7357	7375	5.1	38.2
Query_1194533	MT412374.1	100.000	19	0	0	1	19	7864	7882	5.1	38.2
Query_1194533	MT602090.1	100.000	19	0	0	1	19	7721	7739	5.1	38.2
Query_1194533	OM562473.1	100.000	19	0	0	1	19	6829	6847	5.1	38.2
Query_1194533	OQ211396.1	100.000	19	0	0	1	19	7989	8007	5.1	38.2
Query_1194533	OP957418.1	100.000	19	0	0	1	19	7920	7938	5.1	38.2
Query_1194533	LC564912.1	100.000	19	0	0	1	19	7415	7433	5.1	38.2
Query_1194533	OM562535.1	100.000	19	0	0	1	19	6841	6859	5.1	38.2
Query_1194533	OQ745961.1	100.000	19	0	0	1	19	7914	7932	5.1	38.2
Query_1194533	OM456137.1	100.000	19	0	0	1	19	7885	7903	5.1	38.2
Query_1194533	OM471610.1	100.000	19	0	0	1	19	7876	7894	5.1	38.2
Query_1194533	ON868597.1	100.000	19	0	0	1	19	7895	7913	5.1	38.2
Query_1194533	MT602077.1	100.000	19	0	0	1	19	7861	7879	5.1	38.2
Query_1194533	OM160619.1	100.000	19	0	0	1	19	7815	7833	5.1	38.2
Query_1194533	ON868601.1	100.000	19	0	0	1	19	7852	7870	5.1	38.2
Query_1194533	OQ356348.1	100.000	19	0	0	1	19	7351	7369	5.1	38.2
Query_1194533	OQ356341.1	100.000	19	0	0	1	19	7540	7558	5.1	38.2
Query_1194533	OK318540.1	100.000	19	0	0	1	19	7846	7864	5.1	38.2
Query_1194533	MT340201.1	100.000	19	0	0	1	19	7890	7908	5.1	38.2
Query_1194533	MW423371.1	100.000	19	0	0	1	19	352	370	5.1	38.2
Query_1194533	MT602084.1	100.000	19	0	0	1	19	7898	7916	5.1	38.2
Query_1194533	OM562508.1	100.000	19	0	0	1	19	6829	6847	5.1	38.2
Query_1194533	OM471626.1	100.000	19	0	0	1	19	7879	7897	5.1	38.2
Query_1194533	ON868583.1	100.000	19	0	0	1	19	7915	7933	5.1	38.2
Query_1194533	OQ211353.1	100.000	19	0	0	1	19	7990	8008	5.1	38.2
Query_1194533	LC564917.1	100.000	19	0	0	1	19	7415	7433	5.1	38.2
Query_1194533	MN095371.1	100.000	19	0	0	1	19	7899	7917	5.1	38.2
Query_1194533	MT431611.1	100.000	19	0	0	1	19	7917	7935	5.1	38.2
Query_1194533	MT412364.1	100.000	19	0	0	1	19	7870	7888	5.1	38.2
Query_1194533	MT602087.1	100.000	19	0	0	1	19	7848	7866	5.1	38.2
Query_1194533	ON652981.1	100.000	19	0	0	1	19	6820	6838	5.1	38.2
Query_1194533	PP916194.1	100.000	19	0	0	1	19	7904	7922	5.1	38.2
Query_1194533	LC564913.1	100.000	19	0	0	1	19	7416	7434	5.1	38.2
Query_1194533	OM471623.1	100.000	19	0	0	1	19	7886	7904	5.1	38.2
Query_1194533	OK318520.1	100.000	19	0	0	1	19	7838	7856	5.1	38.2
Query_1194533	ON868577.1	100.000	19	0	0	1	19	7913	7931	5.1	38.2
Query_1194533	OM455473.1	100.000	19	0	0	1	19	7885	7903	5.1	38.2
Query_1194533	MT495468.1	100.000	19	0	0	1	19	7869	7887	5.1	38.2
Query_1194533	OR338612.1	100.000	19	0	0	1	19	7882	7900	5.1	38.2
